# Supplementary material for: Integrating Renal and Metabolic Parameters into a Derived Risk Score for Hyperuricemia in Uncontrolled Type 2 Diabetes: A Retrospective Cross-Sectional Study in Northwest Romania
Source: Medicina (Kaunas). 2025 Nov 15;61(11):2042. doi: 10.3390/medicina61112042 (PMC12654377; doi:10.3390/medicina61112042)
Supplement: Supplementary file 1 [file medicina-61-02042-s001.zip]

Archive with 1 entries (1 files):
- medicina-3953182-supplementary.pdf
